# Supplementary material for: E/Z Molecular Photoswitches Activated by Two-Photon Absorption: Comparison between Different Families
Source: Molecules. 2021 Dec 5;26(23):7379. doi: 10.3390/molecules26237379 (PMC8659108; doi:10.3390/molecules26237379)
Supplement: Supplementary file 1 [file molecules-26-07379-s001.zip]

Archive with 1 entries (1 files):
- molecules-1466315-supplementary.pdf
